# Supplementary material for: Infrared Photodissociation Spectroscopic and Theoretical Study of Mass-Selected Heteronuclear Iron–Rhodium and Iron–Iridium Carbonyl Cluster Cations
Source: Molecules. 2025 Dec 1;30(23):4619. doi: 10.3390/molecules30234619 (PMC12693129; doi:10.3390/molecules30234619)
Supplement: Supplementary file 1 [file molecules-30-04619-s001.zip]

Archive with 1 entries (1 files):
- molecules-4007765-supplementary.pdf
